# Supplementary material for: Ethylene Supplementation Combined with Split Application of Nitrogen and Sulfur Protects Salt-Inhibited Photosynthesis through Optimization of Proline Metabolism and Antioxidant System in Mustard (Brassica juncea L.)
Source: Plants (Basel). 2021 Jun 27;10(7):1303. doi: 10.3390/plants10071303 (PMC8309136; doi:10.3390/plants10071303)
Supplement: Supplementary file 1 [file plants-10-01303-s001.zip]

Archive with 1 entries (1 files):
- plants-1264882-supplementary.pdf
